# Supplementary material for: A Bayesian Network Meta-Analysis of First-Line Treatments for Non-Small Cell Lung Cancer with High Programmed Death Ligand-1 Expression
Source: J Clin Med. 2022 Mar 9;11(6):1492. doi: 10.3390/jcm11061492 (PMC8950568; doi:10.3390/jcm11061492)
Supplement: Supplementary file 1 [file jcm-11-01492-s001.zip]

Archive with 1 entries (1 files):
- jcm-1552921-supplementary.pdf
